# Supplementary material for: Opioid Prescribing for Osteoarthritis: Cross-Sectional Survey among Primary Care Physicians, Rheumatologists, and Orthopaedic Surgeons
Source: J Clin Med. 2023 Jan 11;12(2):589. doi: 10.3390/jcm12020589 (PMC9864807; doi:10.3390/jcm12020589)
Supplement: Supplementary file 1 [file jcm-12-00589-s001.zip]

Archive with 1 entries (1 files):
- jcm-2080709-supplementary.pdf
